# Supplementary material for: Prognostic Significance of the Post-Treatment Neutrophil-to-Lymphocyte Ratio in Pharyngeal Cancers Treated with Concurrent Chemoradiotherapy
Source: Cancers (Basel). 2023 Feb 16;15(4):1248. doi: 10.3390/cancers15041248 (PMC9954210; doi:10.3390/cancers15041248)
Supplement: Supplementary file 1 [file cancers-15-01248-s001.zip]

Archive with 1 entries (1 files):
- cancers-2204343-supplementary.pdf
